# Supplementary material for: ZmARF1 positively regulates low phosphorus stress tolerance via modulating lateral root development in maize
Source: PLoS Genet. 2024 Feb 5;20(2):e1011135. doi: 10.1371/journal.pgen.1011135 (PMC10868794; doi:10.1371/journal.pgen.1011135)
Supplement: S1 Table — (XLSX) [file pgen.1011135.s011.xlsx]

## Sheet: Sheet1
S1 Table. Primers used in this study
Primer Name	Sequence (5'-3')	Purpose
CUB-ZmARF1-F	GATGACGATAAGATGGCCGGATCCATGGAGGCGCCGGGGAC	Transformation in maize
CUB-ZmARF1-R	CGATCGGGGAAATTCGAGCTCCATGTCGCCGGTGACCCTCCAC
Cas9-U6-F	AACGACGGCCAGTGCCAAGCTTAACCTCGCTTGTATAGTT
Cas9-sgZmARF1-U6-R	CCTCGGACGTTTTGCAGTGAACAAATTCGGTGCTTGCGG
Cas9-sgZmARF1-scadffod-F	TGTTCACTGCAAAACGTCCGAGGGTTTTAGAGCTAGAAA
Cas9-scadffod-R	TGCACTGCACAAGCTTAAAAAAAGCACCGACTCG
PC2300-ZmLBD1F	ATTTGGAGAGGACAGGGTACCATGGCTTCCTCCGGCAGC	Transformation in Arabidopsis
PC2300-ZmLBD1R	GGTACTAGTGTCGACTCTAGATCATCTCGTGTAGCTGCC
sgRNA-ZmARF1-F	GAAAAACTCCCAATGGCGCA	Genotyping
sgRNA-ZmARF1-R	CGGTTGCATAACCGTGTTGG
EMS-ZmLBD1-F	ATGGCTTCCTCCGGCAGC
EMS-ZmLBD1-R	TCATCTCGTGTAGCTGCC
lbd16-LP	TTTCTTCCTTTTTGCTTTGCC
lbd16-RP	CAATGGCCAGTGACTTAAAGC
lbd18-LP	CAAAGCCCACAATATGAATGG
lbd18-RP	TTGTGGCCTAACAACCTTAGC
Lb1.3	ATTTTGCCGATTTCGGAAC
qZmARF1-F	GCACCAAGGTCAACGAGGAG	RT-qPCR
qZmARF1-R	ATCCTTTCGCATAGATGCTGCT
qZmLBD1-F	GCCACCGTCACCTACGAG
qZmLBD1-R	ACAGCGACTCAGGCTCCAG
qZmPHO2-F	TAGTTTCACATCGCTCTTCGG
qZmPHO2-R	GCAGCACACTTGACTGATAATG
qZmPHT1;2-F	CAAGAAGGTAGCCTCCGACA
qZmPHT1;2-R	CAGGTTGAGCGAGTAGAAGGT
qZmPHR1-F	TTCACCACTCAACACAGATA
qZmPHR1-R	GGACTAGCAACAGGACAA
qZmGAPDH-F	CCATCACTGCCACCCAGAAAAC
qZmGAPDH-R	AGGAACACGGAAGGACATACCAG
qZmActin2-F	TACGCTAGTGGGCGAACAAC
qZmActin2-R	CATTAGGTGGTCGGTGAGGT
qZmLOB29-F	GAGGCTGCAGTCACTATGTC
qZmLOB29-R	TGTTTGCCATTGTTGGTTGGT
qZmAuEC-F	GCAAGGACCTACACATGTTCG
qZmAuEC-R	CTGTTCCCGAAGCTGAAGTC
qZmSper1-F	GGATGAATGCGCATACCAGGA
qZmSper1-R	GAAGTCGGACACGAGGATCT
qZmSUT1-F	GCCACTTGCCGTGCTCAAG
qZmSUT1-R	CCGACTCGGACACCTTCGT
qZmRTCSl 1-F	CGCCACCATCTCCTACGAGG
qZmRTCSl 1-R	CGCTTCCATTGCTGCTGCAC
HBT-ZmARF1-F	CTCCAGCTCCGTTGGAGCTCATGGAGGCGCCGGGGAC	Subcellular location
HBT-ZmARF1-R	GGTCTAGAGTCGACGGATCCGTCGCCGGTGACCCTCCAC
pABAi:proZmARF1-F	GAAAAGCTTGAATTCGAGCTCGCTCATTTCAGATGCATATC	Y1H
pABAi:proZmARF1-R	ATACAGAGCACATGCCTCGAGCTACTCGCATAAGCAGTAAAC
AD-ZmWRKY40-F	GCCATGGAGGCCAGTGAATTCATGGATCCATGGATCAG
AD-ZmWRKY40-R	ACGATTCATCTGCAGCTCGAGTCAGTCCTTGGTCGGCGAC
AD-ZmERF2-F	GCCATGGAGGCCAGTGAATTCATGTGCGGCGGCGCGATC
AD-ZmERF2-R	ACGATTCATCTGCAGCTCGAGTCACATGGGCACGGGCGTG
AD-ZmARF1-F	GCCATGGAGGCCAGTGAATTCATGGAGGCGCCGGGGACGAGC
AD-ZmARF1-R	ACGATTCATCTGCAGCTCGAGCTAGTCGCCGGTGACCCTCCACGG
pABAi-pZmLBD1-F1	GAAAAGCTTGAATTCGAGCTCTTGTTAAGATTAATCAAGGAC
pABAi-pZmLBD1-R1	ATACAGAGCACATGCCTCGAGTGTTCGAAGAGTGGAGTTT
pABAi-pZmLBD1-F2	GAAAAGCTTGAATTCGAGCTCGTGTAATTTACCGTACAAAC
pABAi-pZmLBD1-R2	ATACAGAGCACATGCCTCGAGTATTTCAGTGACCAAACCAG
pABAi-pZmLBD1-F3	GAAAAGCTTGAATTCGAGCTCAAAGTGGACAAGTACCAAT
pABAi-pZmLBD1-R3	ATACAGAGCACATGCCTCGAGCGGAGAAGAGGTGGTGGCG
pABAi-pZmLBD1-F4	GAAAAGCTTGAATTCGAGCTCGTTCAAGAAATCTTTTTTTAC
pABAi-pZmLBD1-R4	ATACAGAGCACATGCCTCGAGATGAATTGAACTAGCTACGTC
pABAi-pZmLBD1-F5	GAAAAGCTTGAATTCGAGCTCCGACCCGCTCCGCTAGTTTC
pABAi-pZmLBD1-R5	ATACAGAGCACATGCCTCGAGGGCCGTCAACGCCTGCCTGAT
MBP-ZmERF2-F	CGAGGGAAGGATTTCAGAATTCATGCTGCTTAACCCGGCGTC	Recombinant Protein
MBP-ZmERF2-R	ACGACGGCCAGTGCCAAGCTTCTAGATGACGAGCTGCTCC
pCold-MBPZmARF1-F	GGGATCCGAATTCAAGCTTATGGAGGCGCCGGGGAC
pCold-MBPZmARF1-R	GCAGAGATTACCTATCTAGACATGTCGCCGGTGACCCTCCAC
Bio-pZmARF1 F	AGTAGAATAGTACGTGTGTTTTTCTCTAATATACTATACGTGTGAAATTTTCAAGCCACTAGTACGTGCTAGTTAATT	EMSA
Bio-pZmARF1 R	AATTAACTAGCACGTACTAGTGGCTTGAAAATTTCACACGTATAGTATATTAGAGAAAAACACACGTACTATTCTACT
mu-pZmARF1 F	AGTAGAATAGTAATTGTGTTTTTCTCTAATATACTATAATTGTGAAATTTTCAAGCCACTAGTAATTGCTAGTTAATT
mu-pZmARF1 R	AATTAACTAGCAATTACTAGTGGCTTGAAAATTTCACAATTATAGTATATTAGAGAAAAACACAATTACTATTCTACT
Bio-pLBD1 1F	ACTGGGCCGGCCGCCGCCGGAACGCCACTGGGCCGGCCGCCGCCGGAACGCCACTGGGCCGGCCGCCGCCGGAACGCC
Bio-pLBD1 1R	GGCGTTCCGGCGGCGGCCGGCCCAGTGGCGTTCCGGCGGCGGCCGGCCCAGTGGCGTTCCGGCGGCGGCCGGCCCAGT
mu-pLBD1 1F	ACTGGGCCGGCatCatCCGGAACGCCACTGGGCCGGCatCatCCGGAACGCCACTGGGCCGGCatCatCCGGAACGCC
mu-pLBD1 1R	GGCGTTCCGGatGatGCCGGCCCAGTGGCGTTCCGGatGatGCCGGCCCAGTGGCGTTCCGGatGatGCCGGCCCAGT
pGreen62sk-ZmARF1-F	CTCTAGAACTAGTGGATCCATGGAGGCGCCGGGGAC	Dual Luciferase assay
pGreen62sk-ZmARF1-R	GATAAGCTTGATATCGAATTCGTCGCCGGTGACCCTCCAC
pGreen62sk-ZmERF2-F	CTCTAGAACTAGTGGATCCATGCTGCTTAACCCGGCGTC
pGreen62sk-ZmERF2-R	GATAAGCTTGATATCGAATTCGATGACGAGCTGCTCCAC
pGreen62sk-GFP-F	CTCTAGAACTAGTGGATCCATGGTGAGCAAGGGCGA
pGreen62sk-GFP-R	GATAAGCTTGATATCGAATTCTTACTTGTACAGCTCGTCCATG
pGreen-ProZmARF1-F	CATTTCATTTGGAGAGGATCCGTGTTTACACCTTAATATGTT
pGreen-ProZmARF1-R	GAGCTCTGGTAGAAATCTGAGGAGAAAGAAAGCGAAGAC
pGreen-ProZmLBD1-F	CATTTCATTTGGAGAGGATCCTTGTTAAGATTAATCAAGGAC
pGreen-ProZmLBD1-R	GAGCTCTGGTAGAAATCTGAGGGCCGTCAACGCCTGCCTGAT
