# Supplementary material for: ZmARF1 positively regulates low phosphorus stress tolerance via modulating lateral root development in maize
Source: PLoS Genet. 2024 Feb 5;20(2):e1011135. doi: 10.1371/journal.pgen.1011135 (PMC10868794; doi:10.1371/journal.pgen.1011135)
Supplement: S3 Table — (XLSX) [file pgen.1011135.s013.xlsx]

## Sheet: Sheet1
S3 Table. Associations between the nucleotide polymorphisms in ZmARF1 and phosphorus-deficiency-tolerance traits in maize
Loci name	Position in gene (bp)	SNP a	Minor allele frequency	GLM				GLM+Q				MLM
				Treat	Traits	P value	R2	Treat	Traits	P value	R2	Treat	Traits	P value	R2
S154	154	G/A	0.0537037	HP	RSR	0.00535	0.02467	HP	TRT	0.00902	0.01998	-	-	-	-
				HP	TRV	0.00355	0.02701	-	-	-	-	-	-	-	-
				HP	SDW	0.0005653	0.03756	-	-	-	-	-	-	-	-
				HP	TDW	0.00306	0.02785	-	-	-	-	-	-	-	-
				HP	PH	0.00136	0.0325	HP	PH	0.00048036	0.03848	-	-	-	-
				HP	FW	0.00936	0.02151	-	-	-	-	-	-	-	-
S267	267	G/C	0.0814815	LP	RSR	0.00554	0.02287	LP	RSR	0.00818	0.02086	-	-	-	-
				-	-	-	-	LP	TRV	0.00831	0.01922	-	-	-	-
				LP	RF	0.00713	0.02154	-	-	-	-	-	-	-	-
S1817	1817	A/G	0.0796296	-	-	-	-	LP	TRT	0.00826	0.01806	-	-	-	-
				HP	RF	0.00416	0.02336	-	-	-	-	-	-	-	-
				LP	RF	0.00171	0.02791	LP	RF	0.00806	0.01985	-	-	-	-
S3638	3638	G/A	0.244444	-	-	-	-	HP	TRSA	0.00867	0.01929	HP	TRSA	0.00862	0.02098
				-	-	-	-	-	-	-	-	HP	TRV	0.00811	0.02136
				-	-	-	-	HP	TRT	0.00583	0.0217	HP	TRT	0.0067	0.02267
				-	-	-	-	-	-	-	-	HP	FW	0.0088	0.02167
S11361	11361	A/G	0.459259	HP	RD	0.00901	0.0203	-	-	-	-	-	-	-	-
S11608	11608	A/G	0.461111	HP	RD	0.00975	0.01877	-	-	-	-	-	-	-	-
S11803	11803			HP	RD	0.0089	0.02031	-	-	-	-	-	-	-	-
S13824	13824	G/T	0.0722222	-	-	-	-	HP	TRSA	0.00123	0.02653	-	-	-	-
				-	-	-	-	LP	TRSA	0.00043509	0.03291	LP	TRSA	0.00716	0.0206
				-	-	-	-	LP	TRV	0.00898	0.01783	-	-	-	-
				-	-	-	-	HP	SDW	0.00992	0.01755	-	-	-	-
				-	-	-	-	HP	TDW	0.00418	0.02155	-	-	-	-
				HP	TRT	0.00296	0.02474	HP	TRT	0.00131	0.02628	-	-	-	-
				LP	TRT	0.00806	0.01972	LP	TRT	0.00444	0.02047	-	-	-	-
				-	-	-	-	HP	TRL	0.00019265	0.03713	-	-	-	-
				LP	TRL	0.00547	0.02165	LP	TRL	0.00021402	0.03752	LP	TRL	0.00638	0.02126
				-	-	-	-	HP	RDW	0.00389	0.02221	-	-	-	-
				-	-	-	-	HP	PH	0.00853	0.01943	-	-	-	-
				LP	PH	0.00319	0.02437	LP	PH	0.00741	0.01974	-	-	-	-
				-	-	-	-	HP	FW	0.00129	0.02828	-	-	-	-
				-	-	-	-	HP	RF	0.00089062	0.02998	-	-	-	-
				LP	RF	0.00488	0.02223	LP	RF	0.00044303	0.03414	-	-	-	-
S13916	13916	G/A	0.459259	HP	RD	0.00564	0.0215	-	-	-	-	-	-	-	-
S13919	13919	C/A	0.457407	HP	RD	0.00661	0.02071	-	-	-	-	-	-	-	-
S13941	13941	G/A	0.459259	HP	RD	0.00975	0.01877	-	-	-	-	-	-	-	-
S13980	13980	C/T	0.457407	HP	RD	0.00564	0.0215	-	-	-	-	-	-	-	-
S14022	14022	G/A	0.455556	HP	RD	0.00661	0.02071	-	-	-	-	-	-	-	-
S14037	14037	G/A	0.233333	-	-	-	-	-	-	-	-	HP	SDW	0.00881	0.01963
				-	-	-	-	HP	TRT	0.00104	0.02757	HP	TRT	0.00944	0.01891
				-	-	-	-	LP	TRT	0.00506	0.02006	-	-	-	-
				-	-	-	-	HP	PH	0.00356	0.02402	-	-	-	-
				-	-	-	-	LP	PH	0.00893	0.01897	-	-	-	-
S14193	14193	C/T	0.335185	-	-	-	-	LP	TRV	0.00216	0.02554	-	-	-	-
				LP	TRT	0.00097984	0.0307	LP	TRT	0.00793	0.01808	-	-	-	-
				LP	RF	0.00149	0.02854	LP	RF	0.00265	0.02539	-	-	-	-
				-	-	-	-	HP	RD	0.00519	0.02092	-	-	-	-
S14593	14593	A/G	0.344444	LP	TRT	0.00772	0.02016	-	-	-	-	-	-	-	-
S14620	14620	C/T	0.342593	LP	TRT	0.00801	0.01997	-	-	-	-	-	-	-	-
S14995	14995	T/C	0.257407	-	-	-	-	LP	PH	0.00845	0.01947	-	-	-	-
S15088	15088	T/C	0.062963	HP	RSR	0.00376	0.0236	-	-	-	-	-	-	-	-
				LP	TRT	0.00669	0.02071	-	-	-	-	-	-	-	-
				-	-	-	-	LP	FW	0.00663	0.0207	LP	FW	0.00941	0.01935
S15092	15092	A/G	0.212963	-	-	-	-	LP	TRT	0.00609	0.01925	-	-	-	-
S15169	15169	A/G	0.0666667	-	-	-	-	HP	TRSA	0.00394	0.02117	-	-	-	-
				-	-	-	-	LP	TRSA	0.0007974	0.02996	-	-	-	-
				-	-	-	-	LP	TRV	0.00408	0.02149	-	-	-	-
				-	-	-	-	HP	TRL	0.00385	0.02248	-	-	-	-
				-	-	-	-	LP	TRL	0.0021	0.02607	-	-	-	-
				-	-	-	-	HP	TDW	0.00756	0.01877	-	-	-	-
				-	-	-	-	HP	RDW	0.00868	0.01839	-	-	-	-
				-	-	-	-	HP	FW	0.00108	0.02916	HP	FW	0.00944	0.01928
				-	-	-	-	HP	RF	0.00532	0.02119	-	-	-	-
				-	-	-	-	LP	RF	0.00091223	0.03049	-	-	-	-
S15173	15173	G/A	0.261111	-	-	-	-	LP	TRT	0.00327	0.02234	-	-	-	-
				-	-	-	-	LP	RD	0.00968	0.01821	-	-	-	-
S15180	15180	T/A	0.105556	LP	TRT	0.00379	0.0275	LP	TRT	0.00239	0.02726	LP	TRT	0.00846	0.02276
				-	-	-	-	-	-	-	-	LP	RD	0.00573	0.02408
S15183	15183	T/A	0.0888889	LP	PH	0.00815	0.02325	-	-	-	-	-	-	-	-
				-	-	-	-	LP	RD	0.00952	0.02128	LP	RD	0.00415	0.02653
S15184	15184	A/G	0.0851852	-	-	-	-	LP	RD	0.00579	0.02429	LP	RD	0.00403	0.02661
S15185	15185	A/C	0.101852	-	-	-	-	HP	PH	0.00878	0.02296	-	-	-	-
				-	-	-	-	LP	RD	0.00635	0.02351	LP	RD	0.00685	0.02364
S15248	15248	A/G	0.0796296	LP	TRT	0.00539	0.02337	-	-	-	-	-	-	-	-
				-	-	-	-	LP	TRV	0.00486	0.02242	-	-	-	-
				-	-	-	-	LP	RDW	0.00475	0.02368	-	-	-	-
				-	-	-	-	LP	FW	0.00225	0.02815	LP	FW	0.00481	0.02412
S15249	15249	G/C	0.0814815	LP	TRT	0.00535	0.02313	-	-	-	-	-	-	-	-
				-	-	-	-	LP	TRV	0.00523	0.02165	-	-	-	-
				-	-	-	-	LP	RDW	0.00576	0.02224	-	-	-	-
				-	-	-	-	LP	FW	0.00245	0.02733	-	-	-	-
S15275	15275	A/G	0.238889	HP	PH	0.00439	0.02302	HP	PH	0.00297	0.02494	-	-	-	-
				-	-	-	-	LP	PH	0.00867	0.01921	-	-	-	-
				HP	RD	0.00942	0.01916	-	-	-	-	-	-	-	-
				LP	RD	0.00203	0.02695	LP	RD	0.00294	0.02363	-	-	-	-
S15331	15331	C/A	0.32037	-	-	-	-	LP	TRV	0.00983	0.0177	-	-	-	-
a The letters indicate nucleotides, and underlined letters represents the minor alleles.
HP: normal condition with high Pi-applied; LP: low Pi-applied condition; GLM: general linear model; MLM: mixed linear model; Q indicate Q matrix of population structure; RDW: root dry weight; SDW: shoot dry weight; TDW: total dry weight; NL: number of leaves; LLR: length of the longest root; TRL: total root length; RD: average root diameter; RV: total root volume; RT: total root tips; RF: total r…
- data unavailable
