# Supplementary material for: ZmARF1 positively regulates low phosphorus stress tolerance via modulating lateral root development in maize
Source: PLoS Genet. 2024 Feb 5;20(2):e1011135. doi: 10.1371/journal.pgen.1011135 (PMC10868794; doi:10.1371/journal.pgen.1011135)
Supplement: S4 Table — (XLSX) [file pgen.1011135.s014.xlsx]

## Sheet: Sheet1
S4 Table. Candidate genes identified from Y1H library screening
Gene ID	Hits	Function annotation
Zm00001d002762_T001	3	Ethylene-responsive transcription factor 2
Zm00001d041569_T005	3	translocon-associated protein beta (TRAPB) family protein
Zm00001d025401_T001	3	abscisic acid stress ripening5
Zm00001d013302_T004	3	Auxin-responsive protein IAA14
Zm00001d047639_T004	2	nicotianamine synthase6
Zm00001d008587_T001	2	Class I glutamine amidotransferase-like superfamily protein
Zm00001d020272_T001	2	trehalose-6-phosphate phosphatase8
Zm00001d045785_T001	2	Leucine-rich repeat receptor-like serine/threonine/tyrosine-protein kinase SOBIR1
Zm00001d008529_T001	2	Endonuclease 2
Zm00001d021839_T001	2	Remorin family protein
Zm00001d015515_T001	2	Probable WRKY transcription factor 40
Zm00001d031168_T001	2	Glycine-rich RNA-binding protein 2
Zm00001d021208_T001	2	Dehydration-responsive element-binding protein 1B
Zm00001d020552_T001	2	Senescence associated protein
Zm00001d044516_T002	2	DCD Development and Cell Death domain protein
Zm00001d022461_T001	2	ERF-like protein
Zm00001d008850_T001	2	Late embryogenesis abundant (LEA) hydroxyproline-rich glycoprotein family
Zm00001d032873_T001	2	Metal ion binding protein
Zm00001d023402_T001	2	Putative MYB DNA-binding domain superfamily protein
Note: All listed genes have a frequency more than one occurrence.
